# Supplementary material for: Pixel 5 Versus Pixel 9 Pro XL—Are Android Devices Evolving Towards Better GNSS Performance?
Source: Sensors (Basel). 2025 Jul 17;25(14):4452. doi: 10.3390/s25144452 (PMC12300429; doi:10.3390/s25144452)
Supplement: Supplementary file 1 [file sensors-25-04452-s001.zip]

Archive with 1 entries (1 files):
- sensors-3724403-supplementary.xlsx
