# Supplementary material for: Pixel 5 Versus Pixel 9 Pro XL—Are Android Devices Evolving Towards Better GNSS Performance?
Source: Sensors (Basel). 2025 Jul 17;25(14):4452. doi: 10.3390/s25144452 (PMC12300429; doi:10.3390/s25144452)
Supplement: Supplementary file 1 [file sensors-25-04452-s001.zip › sensors-3724403-supplementary.xlsx]

## Sheet: download(2)
method	device	condition	count	min	max	mean	median	ci_95_lower	ci_95_upper	IQR	std
static	Pixel 5	open	18161	0.006	1.104	0.047	0.048	0.047	0.047	0.001	0.011
static	Pixel 9 Pro	open	18165	0.023	1.121	0.042	0.041	0.042	0.043	0.005	0.009
static	Pixel 5	canopy	18118	0.285	2.671	0.826	0.818	0.825	0.826	0.015	0.054
static	Pixel 9 Pro	canopy	18137	0.632	1.951	0.879	0.88	0.878	0.879	0.004	0.025
single	Pixel 5	open	18161	0.044	19.918	3.852	3.487	3.819	3.885	2.971	2.28
single	Pixel 9 Pro	open	18165	0.028	55.797	5.469	4.351	5.402	5.536	4.098	4.604
single	Pixel 5	canopy	18118	0.023	49.787	9.998	9.209	9.917	10.079	7.288	5.545
single	Pixel 9 Pro	canopy	17730	0.024	156.432	10.803	9.372	10.691	10.915	8.16	7.617
single	Pixel 5	indoor	16026	0.111	180444.357	220.312	40.481	175.937	264.687	54.745	2866.098
single	Pixel 9 Pro	indoor	16422	0.273	197780.928	175.024	53.753	139.377	210.671	74.955	2330.657
internal	Pixel 5	open	18241	0.27	7.184	6.563	6.785	6.551	6.576	0.75	0.84
internal	Pixel 9 Pro	open	18238	1.293	3.592	1.657	1.926	1.652	1.662	0.634	0.334
internal	Pixel 5	canopy	18222	0.295	4.796	3.394	3.707	3.377	3.411	1.958	1.186
internal	Pixel 9 Pro	canopy	18219	2.748	3.667	2.774	2.79	2.773	2.774	0.042	0.034
internal	Pixel 5	indoor	18464	3.901	37.536	14.202	13.817	14.169	14.234	2.244	2.25
internal	Pixel 9 Pro	indoor	18362	2.973	199.664	11.724	9.281	11.613	11.835	0.228	7.655
PPP	Pixel 5	open	18160	1.766	25.82	3.279	2.732	3.262	3.296	1.092	1.161
PPP	Pixel 9 Pro	open	18166	0.257	8.65	1.607	1.458	1.599	1.615	0.721	0.564
PPP	Pixel 5	canopy	18095	2.591	10.321	9.473	9.599	9.462	9.484	0.556	0.731
PPP	Pixel 9 Pro	canopy	18136	1.208	30.989	2.463	2.007	2.447	2.48	1.196	1.149
PPP	Pixel 9 Pro	indoor	12453	0.818	150.762	11.136	6.769	10.946	11.326	8.979	10.797
